# Supplementary material for: MHQ: constructing an aggregate metric of population mental wellbeing
Source: Popul Health Metr. 2024 Jul 17;22:16. doi: 10.1186/s12963-024-00336-y (PMC11256620; doi:10.1186/s12963-024-00336-y)
Supplement: Supplementary file 2 — Supplementary Material 2 [file 12963_2024_336_MOESM2_ESM.xlsx]

## Sheet: Supplementary Table 1
Supplementary Table 1: List of 47 MHQ items and their descriptions
Item type	Item	Item description
Spectrum item	Adaptability to change	Your ability to be flexible when faced with societal changes, or changes in your daily routine or environment, and to adopt new ways of living or working accordingly
Spectrum item	Self worth & confidence	Your ability to think highly of yourself and demonstrate appropriate levels of confidence and self-belief
Spectrum item	Creativity & problem solving	Your imagination, artistic expression and your ability to generate novel ideas and find solutions to problems
Spectrum item	Drive & motivation	Your ability and desire to initiate, persevere with and complete effortful tasks and activities
Spectrum item	Stability & calmness	Your ability to approach situations consistently and calmly without uncontrolled emotion.
Spectrum item	Sleep quality	Your ability to easily fall asleep, stay asleep during the night and wake up feeling rested
Spectrum item	Self control & impulsivity	Your ability to demonstrate appropriate levels of self control in your thoughts and actions and to regulate your impulsivity
Spectrum item	Ability to learn	Your ability to incorporate new information and concepts into your existing knowledge and to pick up new skills
Spectrum item	Coordination	Your ability to coordinate your actions and body movements including your fine motor skills and hand eye coordination
Spectrum item	Relationships with others	Your ability to form secure, enduring and meaningful connections and emotional bonds with family and peers
Spectrum item	Emotional resilience	Your ability to bounce back and restore your emotional balance after setbacks
Spectrum item	Planning and organisation	Your ability to prioritize and keep track of tasks and activities and form realistic expectations for the future
Spectrum item	Physical intimacy	Your level of satisfaction with your sexual and non-sexual physical touch in relationships
Spectrum item	Speech & language	Your ability to formulate sentences and make yourself understood to others
Spectrum item	Memory	Your ability to hold important information in your mind, recall past events and factual knowledge, and perform learned skills
Spectrum item	Social interactions & cooperation	Your ability to engage, interact, and work together with others using your verbal and nonverbal communication skills such as appropriate eye contact
Spectrum item	Decision-making & risk-taking	Your ability to analyze the possible outcomes and risks of a situation and make choices quickly and effectively
Spectrum item	Curiosity, interest & enthusiasm	Your ability to explore, understand and try new things in the world and excitement to participate in activities with the people around you
Spectrum item	Energy level	Having the mental, emotional and physical energy needed to perform tasks and activities
Spectrum item	Emotional control	Your ability to appropriately restrain or control your behavior when you experience strong feelings or emotions
Spectrum item	Focus & concentration	Your ability to concentrate and immerse yourself in tasks and activities for a sustained period of time without getting distracted (sometimes called being in the zone, or flow)
Spectrum item	Appetite regulation	Your ability to consistently eat the quantity and type of foods needed to maintain a steady and healthy body weight
Spectrum item	Empathy	Your ability to infer the mental and emotional state of other people, see things from their perspective, and respond appropriately
Spectrum item	Sensory sensitivity	Your ability to detect and respond appropriately to sounds, touch, smells, tastes or visual sensations in your environment
Spectrum item	Self-image	Your ability to have a positive perception of yourself and your body and a strong sense of your own identity
Spectrum item	Outlook & optimism	Your ability to have a hopeful and confident view of the future and to be positive in your attitude and approach
Spectrum item	Selective attention	Your ability to pick up on important information in your surroundings
Problem item	Restlessness & hyperactivity	The experience of being so fidgety or active that you are unable to relax or be still, even when it is required
Problem item	Fear & anxiety	Being scared or worried and experiencing feelings and sensations of, nervousness or panic in your mind or body
Problem item	Susceptibility to infection	The frequency with which you get colds, coughs, allergies or other types of infections
Problem item	Aggression towards others	Displaying threatening, destructive or violent behavior towards others
Problem item	Avoidance & withdrawal	Having negative feelings that cause you to disengage from others or prevent you going to certain places
Problem item	Unwanted, strange or obsessive thoughts	Repetitive, strange or unpleasant thoughts that you can't stop thinking about or easily control
Problem item	Mood swings	Switching quickly from one mood to another (e.g. happy to irritable) or experiencing extremes of different moods
Problem item	Sense of being detached from reality	The sense that you are just observing your life, that your life is a dream or that you are not part of reality
Problem item	Nightmares	Having emotionally distressing dreams that wake you up during the night
Problem item	Addictions	Having a dependence you can’t control on something that has a negative impact on your health and wellbeing (e.g. substances, video games, gambling)
Problem item	Anger & irritability	Feeling or being angry, annoyed, frustrated or losing your temper when alone, or with those around you
Problem item	Suicidal thoughts or intentions	Thinking or feeling like you want to kill or physically harm yourself
Problem item	Experience of pain	The experience of physical pain in your head or body
Problem item	Guilt & blame	Experiencing thoughts or feelings that you are at fault or have done something wrong even when you are not responsible for the situation or event
Problem item	Hallucinations	Hearing, seeing, feeling, smelling or tasting things that other people don't experience
Problem item	Traumatic flashbacks	Experiencing emotionally distressing flashbacks or unwanted memories of negative experiences from the past
Problem item	Repetitive or compulsive actions	Repetitive, unwanted, or strange behaviors, habits, actions or movements that you can't easily control
Problem item	Feelings of sadness, distress & hopelessness	Experiencing overwhelming feelings of unhappiness, sorrow and hopelessness, or having spells of uncontrollable crying
Problem item	Physical health Issues	Having ongoing physical symptoms (e.g. digestive problems), or a chronic physical illness of any kind
Problem item	Confusion or slowed thinking	Having periods or episodes of feeling muddled and unclear in your mind and an inability to make sense of things

## Sheet: Supplementary Table 2
Supplementary Table 2: P values for comparisons between each score bin for MHQ scores (top) and Sum Scores (bottom) for days unproductive shown in Figure 9a
P values
Days unproductive
MHQ Scores	Bin Number	1	2	3	4	5	6	7	8	9	10	11	12	13	14	15	16	17	18	19	20	21	22	23	24	25	26	27	28	29	30
Bin Number	MHQ Score Window	-100 to -90	-90 to -80	-80 to -70	-70 to -60	-60 to -50	-50 to -40	-40 to -30	-30 to -20	-20 to -10	-10 to 0	0 to 10	10 to 20	20 to 30	30 to 40	40 to 50	50 to 60	60 to 70	70 to 80	80 to 90	90 to 100	100 to 110	110 to 120	120 to 130	130 to 140	140 to 150	150 to 160	160 to 170	170 to 180	180 to 190	190 to 200
1	-100 to -90		>0.999	>0.999	>0.999	>0.999	>0.999	>0.999	>0.999	>0.999	0.704	0.551	0.053	0.031	0.055	0.022	<0.001	<0.001	0.002	<0.001	<0.001	<0.001	<0.001	<0.001	<0.001	<0.001	<0.001	<0.001	<0.001	<0.001	0.003
2	-90 to -80			>0.999	>0.999	>0.999	>0.999	>0.999	>0.999	>0.999	0.861	0.622	0.143	0.107	0.147	0.092	0.006	0.002	0.023	0.001	<0.001	<0.001	<0.001	<0.001	<0.001	<0.001	<0.001	<0.001	<0.001	<0.001	0.003
3	-80 to -70				>0.999	>0.999	>0.999	>0.999	>0.999	>0.999	0.155	0.124	0.013	0.008	0.013	0.006	<0.001	<0.001	<0.001	<0.001	<0.001	<0.001	<0.001	<0.001	<0.001	<0.001	<0.001	<0.001	<0.001	<0.001	<0.001
4	-70 to -60					>0.999	>0.999	>0.999	>0.999	>0.999	>0.999	0.811	0.089	0.054	0.093	0.04	<0.001	<0.001	0.004	<0.001	<0.001	<0.001	<0.001	<0.001	<0.001	<0.001	<0.001	<0.001	<0.001	<0.001	0.004
5	-60 to -50						0.911	>0.999	0.159	0.193	<0.001	0.002	<0.001	<0.001	<0.001	<0.001	<0.001	<0.001	<0.001	<0.001	<0.001	<0.001	<0.001	<0.001	<0.001	<0.001	<0.001	<0.001	<0.001	<0.001	<0.001
6	-50 to -40							>0.999	>0.999	>0.999	>0.999	>0.999	0.054	0.024	0.057	0.013	<0.001	<0.001	<0.001	<0.001	<0.001	<0.001	<0.001	<0.001	<0.001	<0.001	<0.001	<0.001	<0.001	<0.001	0.006
7	-40 to -30								>0.999	>0.999	0.025	0.061	<0.001	<0.001	<0.001	<0.001	<0.001	<0.001	<0.001	<0.001	<0.001	<0.001	<0.001	<0.001	<0.001	<0.001	<0.001	<0.001	<0.001	<0.001	0.001
8	-30 to -20									>0.999	>0.999	>0.999	0.079	0.032	0.084	0.016	<0.001	<0.001	<0.001	<0.001	<0.001	<0.001	<0.001	<0.001	<0.001	<0.001	<0.001	<0.001	<0.001	<0.001	0.009
9	-20 to -10										>0.999	>0.999	0.032	0.012	0.035	0.005	<0.001	<0.001	<0.001	<0.001	<0.001	<0.001	<0.001	<0.001	<0.001	<0.001	<0.001	<0.001	<0.001	<0.001	0.007
10	-10 to 0											>0.999	>0.999	>0.999	>0.999	0.713	<0.001	<0.001	0.026	<0.001	<0.001	<0.001	<0.001	<0.001	<0.001	<0.001	<0.001	<0.001	<0.001	<0.001	0.051
11	0 to 10												>0.999	>0.999	>0.999	>0.999	0.132	0.018	>0.999	0.005	0.001	<0.001	<0.001	<0.001	<0.001	<0.001	<0.001	<0.001	<0.001	<0.001	0.137
12	10 to 20													>0.999	>0.999	>0.999	>0.999	0.321	>0.999	0.116	0.032	<0.001	<0.001	<0.001	<0.001	<0.001	<0.001	<0.001	<0.001	<0.001	0.448
13	20 to 30														>0.999	>0.999	>0.999	0.44	>0.999	0.161	0.044	<0.001	0.001	<0.001	<0.001	<0.001	<0.001	<0.001	<0.001	<0.001	0.53
14	30 to 40															>0.999	>0.999	0.303	>0.999	0.11	0.03	<0.001	<0.001	<0.001	<0.001	<0.001	<0.001	<0.001	<0.001	<0.001	0.438
15	40 to 50																>0.999	0.391	>0.999	0.135	0.034	<0.001	<0.001	<0.001	<0.001	<0.001	<0.001	<0.001	<0.001	<0.001	0.543
16	50 to 60																	>0.999	>0.999	>0.999	>0.999	0.028	0.702	0.002	0.004	0.004	<0.001	<0.001	0.01	0.016	>0.999
17	60 to 70																		>0.999	>0.999	>0.999	0.091	>0.999	0.008	0.012	0.013	<0.001	<0.001	0.029	0.039	>0.999
18	70 to 80																			>0.999	0.861	<0.001	0.051	<0.001	<0.001	<0.001	<0.001	<0.001	<0.001	0.002	>0.999
19	80 to 90																				>0.999	0.302	>0.999	0.036	0.049	0.049	0.004	0.001	0.079	0.083	>0.999
20	90 to 100																					>0.999	>0.999	0.202	0.253	0.245	0.028	0.008	0.26	0.207	>0.999
21	100 to 110																						>0.999	>0.999	>0.999	>0.999	>0.999	>0.999	>0.999	>0.999	>0.999
22	110 to 120																							>0.999	>0.999	>0.999	0.509	0.165	>0.999	0.991	>0.999
23	120 to 130																								>0.999	>0.999	>0.999	>0.999	>0.999	>0.999	>0.999
24	130 to 140																									>0.999	>0.999	>0.999	>0.999	>0.999	>0.999
25	140 to 150																										>0.999	>0.999	>0.999	>0.999	>0.999
26	150 to 160																											>0.999	>0.999	>0.999	>0.999
27	160 to 170																												>0.999	>0.999	>0.999
28	170 to 180																													>0.999	>0.999
29	180 to 190																														>0.999
30	190 to 200
P values
Days unproductive
Raw Sum Scores	Bin Number	1	2	3	4	5	6	7	8	9	10	11	12	13	14	15	16	17	18	19	20	21	22	23	24	25	26	27	28	29	30
Bin Number	Sum Scores WIndow	46.6 to 59.5	59.5 to 72.1	72.1 to 84.6	84.6 to 97.1	97.1 to 110	110 to 122	122 to 135	135 to 147	147 to 160	160 to 172	172 to 185	185 to 197	197 to 210	210 to 222	222 to 235	235 to 248	248 to 260	260 to 273	273 to 285	285 to 298	298 to 310	310 to 323	323 to 335	335 to 348	348 to 360	360 to 373	373 to 385	385 to 398	398 to 410	410 to 423
1	46.6 to 59.5		>0.999	>0.999	>0.999	>0.999	>0.999	>0.999	>0.999	>0.999	>0.999	0.803	0.307	0.117	0.094	0.002	0.002	<0.001	<0.001	<0.001	<0.001	<0.001	<0.001	<0.001	0.006	0.033	0.041	0.061	0.414	>0.999	>0.999
2	59.5 to 72.1			>0.999	>0.999	>0.999	>0.999	>0.999	>0.999	>0.999	>0.999	0.809	0.205	0.047	0.033	<0.001	<0.001	<0.001	<0.001	<0.001	<0.001	<0.001	<0.001	<0.001	0.004	0.032	0.06	0.094	0.591	>0.999	>0.999
3	72.1 to 84.6				>0.999	>0.999	>0.999	>0.999	>0.999	>0.999	>0.999	0.51	0.08	0.01	0.006	<0.001	<0.001	<0.001	<0.001	<0.001	<0.001	<0.001	<0.001	<0.001	0.002	0.026	0.068	0.109	0.672	>0.999	>0.999
4	84.6 to 97.1					>0.999	>0.999	>0.999	>0.999	0.188	0.033	<0.001	<0.001	<0.001	<0.001	<0.001	<0.001	<0.001	<0.001	<0.001	<0.001	<0.001	<0.001	<0.001	<0.001	0.002	0.022	0.044	0.45	>0.999	>0.999
5	97.1 to 110						>0.999	>0.999	>0.999	>0.999	0.296	0.005	<0.001	<0.001	<0.001	<0.001	<0.001	<0.001	<0.001	<0.001	<0.001	<0.001	<0.001	<0.001	<0.001	0.006	0.039	0.072	0.574	>0.999	>0.999
6	110 to 122							>0.999	>0.999	>0.999	>0.999	0.059	0.002	<0.001	<0.001	<0.001	<0.001	<0.001	<0.001	<0.001	<0.001	<0.001	<0.001	<0.001	0.001	0.019	0.074	0.123	0.754	>0.999	>0.999
7	122 to 135								>0.999	>0.999	0.83	0.013	<0.001	<0.001	<0.001	<0.001	<0.001	<0.001	<0.001	<0.001	<0.001	<0.001	<0.001	<0.001	<0.001	0.012	0.058	0.101	0.683	>0.999	>0.999
8	135 to 147									>0.999	>0.999	0.115	0.003	<0.001	<0.001	<0.001	<0.001	<0.001	<0.001	<0.001	<0.001	<0.001	<0.001	<0.001	0.002	0.029	0.095	0.152	0.842	>0.999	>0.999
9	147 to 160										>0.999	>0.999	0.125	0.004	0.001	<0.001	<0.001	<0.001	<0.001	<0.001	<0.001	<0.001	<0.001	<0.001	0.008	0.095	0.188	0.268	>0.999	>0.999	>0.999
10	160 to 172											>0.999	0.534	0.023	0.008	<0.001	<0.001	<0.001	<0.001	<0.001	<0.001	<0.001	<0.001	<0.001	0.017	0.176	0.271	0.365	>0.999	>0.999	>0.999
11	172 to 185												>0.999	>0.999	0.742	<0.001	<0.001	<0.001	<0.001	<0.001	<0.001	<0.001	<0.001	<0.001	0.099	0.729	0.65	0.764	>0.999	>0.999	>0.999
12	185 to 197													>0.999	>0.999	<0.001	<0.001	<0.001	<0.001	<0.001	<0.001	<0.001	<0.001	<0.001	0.327	>0.999	>0.999	>0.999	>0.999	>0.999	>0.999
13	197 to 210														>0.999	0.005	0.014	<0.001	<0.001	<0.001	<0.001	<0.001	<0.001	<0.001	0.849	>0.999	>0.999	>0.999	>0.999	>0.999	>0.999
14	210 to 222															0.007	0.021	<0.001	<0.001	<0.001	<0.001	<0.001	<0.001	<0.001	>0.999	>0.999	>0.999	>0.999	>0.999	>0.999	>0.999
15	222 to 235																>0.999	>0.999	>0.999	0.003	0.301	<0.001	0.003	0.036	>0.999	>0.999	>0.999	>0.999	>0.999	>0.999	>0.999
16	235 to 248																	0.76	>0.999	0.002	0.224	<0.001	0.002	0.028	>0.999	>0.999	>0.999	>0.999	>0.999	>0.999	>0.999
17	248 to 260																		>0.999	>0.999	>0.999	<0.001	0.35	>0.999	>0.999	>0.999	>0.999	>0.999	>0.999	>0.999	>0.999
18	260 to 273																			0.457	>0.999	<0.001	0.115	0.511	>0.999	>0.999	>0.999	>0.999	>0.999	>0.999	>0.999
19	273 to 285																				>0.999	0.328	>0.999	>0.999	>0.999	>0.999	>0.999	>0.999	>0.999	>0.999	>0.999
20	285 to 298																					0.038	>0.999	>0.999	>0.999	>0.999	>0.999	>0.999	>0.999	>0.999	>0.999
21	298 to 310																						>0.999	>0.999	0.374	0.094	>0.999	>0.999	>0.999	>0.999	>0.999
22	310 to 323																							>0.999	>0.999	0.774	>0.999	>0.999	>0.999	>0.999	>0.999
23	323 to 335																								>0.999	>0.999	>0.999	>0.999	>0.999	>0.999	>0.999
24	335 to 348																									>0.999	>0.999	>0.999	>0.999	>0.999	>0.999
25	348 to 360																										>0.999	>0.999	>0.999	>0.999	>0.999
26	360 to 373																											>0.999	>0.999	>0.999	>0.999
27	373 to 385																												>0.999	>0.999	>0.999
28	385 to 398																													>0.999	>0.999
29	398 to 410																														>0.999
30	410 to 423

## Sheet: Supplementary Table 3
Supplementary Table 3: P values for comparisons between each score bin for MHQ scores (top) and Sum Scores (bottom) for days absent shown in Figure 10a
P values
Days Absent
MHQ Scores	Bin number	1	2	3	4	5	6	7	8	9	10	11	12	13	14	15	16	17	18	19	20	21	22	23	24	25	26	27	28	29	30
Bin number	MHQ Score Window	-100 to -90	-90 to -80	-80 to -70	-70 to -60	-60 to -50	-50 to -40	-40 to -30	-30 to -20	-20 to -10	-10 to 0	0 to 10	10 to 20	20 to 30	30 to 40	40 to 50	50 to 60	60 to 70	70 to 80	80 to 90	90 to 100	100 to 110	110 to 120	120 to 130	130 to 140	140 to 150	150 to 160	160 to 170	170 to 180	180 to 190	190 to 200
1	-100 to -90		>0.999	>0.999	>0.999	0.027	0.008	<0.001	<0.001	<0.001	<0.001	<0.001	<0.001	<0.001	<0.001	<0.001	<0.001	<0.001	<0.001	<0.001	<0.001	<0.001	<0.001	<0.001	<0.001	<0.001	<0.001	<0.001	<0.001	<0.001	<0.001
2	-90 to -80			>0.999	>0.999	0.173	0.096	0.005	<0.001	<0.001	<0.001	<0.001	<0.001	<0.001	<0.001	<0.001	<0.001	<0.001	<0.001	<0.001	<0.001	<0.001	<0.001	<0.001	<0.001	<0.001	<0.001	<0.001	<0.001	<0.001	<0.001
3	-80 to -70				>0.999	>0.999	>0.999	0.092	0.004	0.002	<0.001	<0.001	<0.001	<0.001	<0.001	<0.001	<0.001	<0.001	<0.001	<0.001	<0.001	<0.001	<0.001	<0.001	<0.001	<0.001	<0.001	<0.001	<0.001	<0.001	<0.001
4	-70 to -60					>0.999	>0.999	0.261	0.008	0.003	<0.001	<0.001	<0.001	<0.001	<0.001	<0.001	<0.001	<0.001	<0.001	<0.001	<0.001	<0.001	<0.001	<0.001	<0.001	<0.001	<0.001	<0.001	<0.001	<0.001	<0.001
5	-60 to -50						>0.999	>0.999	0.027	0.006	<0.001	<0.001	<0.001	<0.001	<0.001	<0.001	<0.001	<0.001	<0.001	<0.001	<0.001	<0.001	<0.001	<0.001	<0.001	<0.001	<0.001	<0.001	<0.001	<0.001	<0.001
6	-50 to -40							>0.999	0.027	0.005	<0.001	<0.001	<0.001	<0.001	<0.001	<0.001	<0.001	<0.001	<0.001	<0.001	<0.001	<0.001	<0.001	<0.001	<0.001	<0.001	<0.001	<0.001	<0.001	<0.001	<0.001
7	-40 to -30								>0.999	>0.999	<0.001	0.013	<0.001	<0.001	<0.001	<0.001	<0.001	<0.001	<0.001	<0.001	<0.001	<0.001	<0.001	<0.001	<0.001	<0.001	<0.001	<0.001	<0.001	<0.001	<0.001
8	-30 to -20									>0.999	0.088	0.679	0.005	<0.001	<0.001	<0.001	<0.001	<0.001	<0.001	<0.001	<0.001	<0.001	<0.001	<0.001	<0.001	<0.001	<0.001	<0.001	<0.001	<0.001	<0.001
9	-20 to -10										0.108	>0.999	0.005	<0.001	<0.001	<0.001	<0.001	<0.001	<0.001	<0.001	<0.001	<0.001	<0.001	<0.001	<0.001	<0.001	<0.001	<0.001	<0.001	<0.001	<0.001
10	-10 to 0											>0.999	>0.999	0.849	0.002	<0.001	<0.001	0.026	<0.001	<0.001	<0.001	<0.001	<0.001	<0.001	<0.001	<0.001	<0.001	<0.001	<0.001	<0.001	<0.001
11	0 to 10												>0.999	>0.999	0.164	0.045	0.099	0.558	<0.001	<0.001	<0.001	<0.001	<0.001	<0.001	<0.001	<0.001	<0.001	<0.001	<0.001	<0.001	<0.001
12	10 to 20													>0.999	>0.999	0.62	>0.999	>0.999	0.014	<0.001	<0.001	<0.001	<0.001	<0.001	<0.001	<0.001	<0.001	<0.001	<0.001	<0.001	<0.001
13	20 to 30														>0.999	>0.999	>0.999	>0.999	0.075	<0.001	<0.001	<0.001	<0.001	<0.001	<0.001	<0.001	<0.001	<0.001	<0.001	<0.001	<0.001
14	30 to 40															>0.999	>0.999	>0.999	>0.999	0.033	0.014	<0.001	0.001	<0.001	<0.001	<0.001	<0.001	<0.001	<0.001	<0.001	<0.001
15	40 to 50																>0.999	>0.999	>0.999	0.112	0.047	0.001	0.004	<0.001	<0.001	<0.001	<0.001	<0.001	<0.001	<0.001	<0.001
16	50 to 60																	>0.999	>0.999	0.126	0.057	0.002	0.006	0.002	0.001	<0.001	<0.001	<0.001	<0.001	<0.001	<0.001
17	60 to 70																		0.814	0.011	0.004	<0.001	<0.001	<0.001	<0.001	<0.001	<0.001	<0.001	<0.001	<0.001	<0.001
18	70 to 80																			>0.999	>0.999	0.149	0.372	0.112	0.098	<0.001	<0.001	0.043	<0.001	<0.001	<0.001
19	80 to 90																				>0.999	>0.999	>0.999	>0.999	>0.999	0.035	<0.001	>0.999	<0.001	<0.001	<0.001
20	90 to 100																					>0.999	>0.999	>0.999	>0.999	0.148	<0.001	>0.999	0.006	<0.001	<0.001
21	100 to 110																						>0.999	>0.999	>0.999	>0.999	0.002	>0.999	0.154	<0.001	<0.001
22	110 to 120																							>0.999	>0.999	0.697	<0.001	>0.999	0.033	<0.001	<0.001
23	120 to 130																								>0.999	>0.999	0.001	>0.999	0.14	<0.001	<0.001
24	130 to 140																									>0.999	0.004	>0.999	0.253	<0.001	<0.001
25	140 to 150																										0.754	>0.999	>0.999	0.011	0.092
26	150 to 160																											0.23	>0.999	0.428	>0.999
27	160 to 170																												>0.999	0.011	0.046
28	170 to 180																													>0.999	>0.999
29	180 to 190																														>0.999
30	190 to 200
P values
Days Absent
Raw Sum Scores	Bin Number	1	2	3	4	5	6	7	8	9	10	11	12	13	14	15	16	17	18	19	20	21	22	23	24	25	26	27	28	29	30
Bin Number	Sum Score Window	46.6 to 59.5	59.5 to 72.1	72.1 to 84.6	84.6 to 97.1	97.1 to 110	110 to 122	122 to 135	135 to 147	147 to 160	160 to 172	172 to 185	185 to 197	197 to 210	210 to 222	222 to 235	235 to 248	248 to 260	260 to 273	273 to 285	285 to 298	298 to 310	310 to 323	323 to 335	335 to 348	348 to 360	360 to 373	373 to 385	385 to 398	398 to 410	410 to 423
1	46.6 to 59.5		>0.999	>0.999	0.227	>0.999	0.008	<0.001	<0.001	<0.001	<0.001	<0.001	<0.001	<0.001	<0.001	<0.001	<0.001	<0.001	<0.001	<0.001	<0.001	<0.001	<0.001	<0.001	<0.001	<0.001	<0.001	0.002	<0.001	>0.999	>0.999
2	59.5 to 72.1			>0.999	>0.999	>0.999	0.786	0.144	0.039	0.022	0.005	<0.001	<0.001	<0.001	<0.001	<0.001	<0.001	<0.001	<0.001	<0.001	<0.001	<0.001	<0.001	<0.001	<0.001	<0.001	<0.001	0.002	<0.001	>0.999	>0.999
3	72.1 to 84.6				>0.999	>0.999	>0.999	>0.999	0.406	0.252	0.081	<0.001	<0.001	<0.001	<0.001	<0.001	<0.001	<0.001	<0.001	<0.001	<0.001	<0.001	<0.001	<0.001	<0.001	<0.001	<0.001	0.002	<0.001	>0.999	>0.999
4	84.6 to 97.1					>0.999	>0.999	>0.999	>0.999	>0.999	0.833	0.002	<0.001	<0.001	<0.001	<0.001	<0.001	<0.001	<0.001	<0.001	<0.001	<0.001	<0.001	<0.001	<0.001	<0.001	<0.001	0.003	<0.001	>0.999	>0.999
5	97.1 to 110						0.247	0.012	0.002	<0.001	<0.001	<0.001	<0.001	<0.001	<0.001	<0.001	<0.001	<0.001	<0.001	<0.001	<0.001	<0.001	<0.001	<0.001	<0.001	<0.001	<0.001	0.002	<0.001	>0.999	>0.999
6	110 to 122							>0.999	>0.999	>0.999	>0.999	0.008	<0.001	<0.001	<0.001	<0.001	<0.001	<0.001	<0.001	<0.001	<0.001	<0.001	<0.001	<0.001	<0.001	<0.001	<0.001	0.003	<0.001	>0.999	>0.999
7	122 to 135								>0.999	>0.999	>0.999	0.046	0.004	<0.001	<0.001	<0.001	<0.001	<0.001	<0.001	<0.001	<0.001	<0.001	<0.001	<0.001	<0.001	<0.001	<0.001	0.004	<0.001	>0.999	>0.999
8	135 to 147									>0.999	>0.999	0.251	0.031	<0.001	<0.001	<0.001	<0.001	<0.001	<0.001	<0.001	<0.001	<0.001	<0.001	<0.001	<0.001	<0.001	<0.001	0.004	<0.001	>0.999	>0.999
9	147 to 160										>0.999	0.413	0.056	<0.001	<0.001	<0.001	<0.001	<0.001	<0.001	<0.001	<0.001	<0.001	<0.001	<0.001	<0.001	<0.001	<0.001	0.005	<0.001	>0.999	>0.999
10	160 to 172											>0.999	0.177	<0.001	<0.001	<0.001	<0.001	<0.001	<0.001	<0.001	<0.001	<0.001	<0.001	<0.001	<0.001	<0.001	<0.001	0.005	<0.001	>0.999	>0.999
11	172 to 185												>0.999	0.075	0.063	<0.001	<0.001	<0.001	<0.001	<0.001	<0.001	<0.001	<0.001	<0.001	<0.001	<0.001	0.001	0.009	0.001	>0.999	>0.999
12	185 to 197													0.614	0.543	<0.001	<0.001	<0.001	<0.001	<0.001	<0.001	<0.001	<0.001	<0.001	<0.001	<0.001	0.001	0.012	0.001	>0.999	>0.999
13	197 to 210														>0.999	0.252	<0.001	<0.001	<0.001	<0.001	<0.001	<0.001	<0.001	<0.001	<0.001	<0.001	0.004	0.026	0.002	>0.999	>0.999
14	210 to 222															0.254	<0.001	<0.001	<0.001	<0.001	<0.001	<0.001	<0.001	<0.001	<0.001	<0.001	0.004	0.026	0.002	>0.999	>0.999
15	222 to 235																>0.999	>0.999	0.026	<0.001	<0.001	<0.001	<0.001	<0.001	<0.001	<0.001	0.013	0.071	0.003	>0.999	>0.999
16	235 to 248																	>0.999	>0.999	0.086	<0.001	<0.001	<0.001	<0.001	<0.001	<0.001	0.042	0.173	0.005	>0.999	>0.999
17	248 to 260																		>0.999	0.049	<0.001	<0.001	<0.001	<0.001	<0.001	<0.001	0.037	0.155	0.005	>0.999	>0.999
18	260 to 273																			>0.999	0.005	<0.001	<0.001	<0.001	0.001	<0.001	0.102	0.342	0.008	>0.999	>0.999
19	273 to 285																				0.515	0.004	<0.001	0.004	0.009	<0.001	0.299	0.777	0.014	>0.999	>0.999
20	285 to 298																					>0.999	0.546	>0.999	0.271	0.014	>0.999	>0.999	0.043	>0.999	>0.999
21	298 to 310																						>0.999	>0.999	>0.999	0.12	>0.999	>0.999	0.088	>0.999	>0.999
22	310 to 323																							>0.999	>0.999	>0.999	>0.999	>0.999	0.221	>0.999	>0.999
23	323 to 335																								>0.999	>0.999	>0.999	>0.999	0.2	>0.999	>0.999
24	335 to 348																									>0.999	>0.999	>0.999	>0.999	>0.999	>0.999
25	348 to 360																										>0.999	>0.999	>0.999	>0.999	>0.999
26	360 to 373																											>0.999	>0.999	>0.999	>0.999
27	373 to 385																												>0.999	>0.999	>0.999
28	385 to 398																													>0.999	>0.999
29	398 to 410																														>0.999
30	410 to 423

## Sheet: Supplementary Table 4
Supplementary Table 4: Sample sizes (N) for each year (top table) and P value comparisons between MHQ scores for each year (bottom table) for data shown in Figure 12
Sample Sizes (N)	2019	2020	2021	2022
Total	1497	45541	105549	92359
P values
Year	2019	2020	2021
2020	<0.001
2021	<0.001	0.0633716
2022	<0.001	0.266546	0.47244

## Sheet: Supplementary Table 5
Supplementary Table 5: Sample size (N) and P values for comparisons between each age group for the family relationship question data shown in Figure 14.
Sample Sizes (N)					P-values
Age group	I am very close to many of my family members (N)	I don’t get along with most of them and prefer not to see them often (N)			I am very close to many of my family members
18-24	6589	3041			Age groups	18-24	25-34	35-44	45-54	55-64	65-74
25-34	7719	1799			25-34	<0.001
35-44	10660	1802			35-44	<0.001	0.008
45-54	13158	1848			45-54	<0.001	<0.001	0.215
55-64	15491	1913			55-64	<0.001	<0.001	0.019	>0.999
65-74	10432	1051			65-74	<0.001	<0.001	<0.001	0.474	>0.999
75+	4050	229			75+	<0.001	<0.001	<0.001	0.137	0.502	>0.999
					P-values
					I don’t get along with most of them and prefer not to see them often
					Age groups	18-24	25-34	35-44	45-54	55-64	65-74
					25-34	0.047
					35-44	0.018	>0.999
					45-54	<0.001	0.582	>0.999
					55-64	<0.001	0.061	0.413	>0.999
					65-74	<0.001	<0.001	0.008	0.05	0.402
					75+	<0.001	<0.001	<0.001	<0.001	<0.001	0.143

## Sheet: Supplementary Table 6
Supplementary Table 6: Mapping between WB-Pro and MHQ items
MHQ item	Included in the WB-Pro?		WB-Pro item	Closest fit MHQ item(s)
Adaptability to change	╳		There are people with whom I can discuss intimate and personal matters	Relationships with others
Self worth & confidence	✓		I lead a purposeful and meaningful life.	Not included in the MHQ construct as a functional aspect, but the assessment queries sense of purpose in other ways
Creativity & problem solving	╳		My future looks very bright to me.	Outlook & optimism
Drive & motivation	✓		Other people's misfortunes usually disturb me a great deal.	Empathy
Stability & calmness	✓		I am competent and capable in the activities that are important to me.	Determined from the overall life imapct of all mental functions
Sleep quality	╳		I tend to bounce back quickly after hard times.	Emotional resilience
Self control & impulsivity	╳		I feel free to do whatever I decide to do.	Not included in the MHQ construct as a functional aspect, but the assessment queries sense of autonomy/agency in other ways
Ability to learn	╳		I generally feel active and vigorous.	Energy level
Coordination	╳		I quickly get over and recover from significant life difficulties.	Emotional resilience
Relationships with others	✓		I usually maintain my composure.	Emotional control; Stability & calmness
Emotional resilience	✓		I am always optimistic about my future.	Outlook & optimism
Planning and organisation	╳		I feel free to make my own choices.	Not included in the MHQ construct as a functional aspect, but the assessment queries sense of autonomy/agency in other ways
Physical intimacy	╳		I am almost always engaged and interested in my daily activities.	Curiosity, interest & enthusiasm
Speech & language	╳		I can see my own problems and shortcomings without getting distressed by them.	Emotional resilience
Memory	╳		I feel that I'm a person of worth.	Self worth & confidence
Social interactions & cooperation	╳		A lot of things about me are good.	Self worth & confidence; Self-image
Decision-making & risk-taking	╳		I am able to perform well and be successful in most things that I do.	Self worth & confidence
Curiosity, interest & enthusiasm	✓		Most things I do, I do well.	Self worth & confidence
Energy level	✓		I feel excited by many of the things I do.	Curiosity, interest & enthusiasm
Emotional control	✓		I receive help and support from others when I need it.	Relationships with others
Focus & concentration	✓		I can admit my shortcomings without shame or embarrassment.	Self worth & confidence
Appetite regulation	╳		I am accepting of my own flaws and inadequacies.	Self worth & confidence; Self-image
Empathy	✓		I feel I can decide for myself how to live my life.	Not included in the MHQ construct as a functional aspect, but the assessment queries sense of autonomy/agency in other ways
Sensory sensitivity	╳		I easily get caught up in other people’s feelings.	Empathy
Self-image	✓		I generally have a lot of energy.	Energy level
Outlook & optimism	✓		I have close and secure relationships.	Relationships with others
Selective attention	╳		I generally feel cheerful.	Outlook & optimism; Feelings of sadness, distress & hopelessness
Restlessness & hyperactivity	╳		There are people in my life who really care about me.	Relationships with others
Fear & anxiety	╳		I am able to think clearly.	Focus & concentration; Confusion or slowed thinking
Susceptibility to infection	╳		I feel full of energy most of the time.	Energy level
Aggression towards others	╳		If a person needs help, I would do almost anything I could to assist.	Empathy
Avoidance & withdrawal	╳		I am accepting of who I am.	Self worth & confidence; Self-image
Unwanted, strange or obsessive thoughts	╳		I feel I have a sense of direction in my life.	Drive & motivation
Mood swings	╳		It does not take me long to recover from a stressful event.	Emotional resilience
Sense of being detached from reality	╳		Most of the time I am really interested in what I am doing.	Curiosity, interest & enthusiasm
Nightmares	╳		I am easily able to concentrate when necessary.	Focus & concentration
Addictions	╳		I frequently offer help to others.	Empathy; Relationships with others
Anger & irritability	╳		My life has a clear sense of purpose.	Not included in the MHQ construct as a functional aspect, but the assessment queries sense of purpose in other ways
Suicidal thoughts or intentions	╳		I am emotionally balanced and even-tempered.	Emotional control; Stability & calmness
Experience of pain	╳		I willingly give of my time to others in need.	Empathy; Relationships with others
Guilt & blame	╳		I feel others’ emotions.	Empathy
Hallucinations	╳		All things considered, I would describe myself as a happy person.	Outlook & Optimism; Feelings of sadness, distress & hopelessness
Traumatic flashbacks	╳		My heart goes out to people who are unhappy.	Empathy
Repetitive or compulsive actions	╳		I do not get easily upset.	Emotional Control; Stability and Calmness
Feelings of sadness, distress & hopelessness	✓		I feel very optimistic about my future.	Outlook & optimism
Physical health Issues	╳		I am able to stay focused when I need to.	Focus & concentration
Confusion or slowed thinking	✓		I feel that I have a number of good qualities.	Self worth & confidence; Self-image
			I am happy most of the time.	Outlook & optimism; Feelings of sadness, distress & hopelessness
